# Supplementary material for: Efficient polygenic risk scores for biobank scale data by exploiting phenotypes from inferred relatives
Source: Nat Commun. 2020 Jun 17;11:3074. doi: 10.1038/s41467-020-16829-x (PMC7299943; doi:10.1038/s41467-020-16829-x)
Supplement: Supplementary file 4 — Source Data [file 41467_2020_16829_MOESM4_ESM.xlsx]

## Sheet: Figure 2
Figure 2a										Figure 2b										Figure 2c
Large-scale design					Small-scale design					Large-scale design					Small-scale design					Large-scale design					Small-scale design
Unrelated	3rd degree	2nd degree	1st degree		Unrelated	3rd degree	2nd degree	1st degree		Unrelated	3rd degree	2nd degree	1st degree		Unrelated	3rd degree	2nd degree	1st degree		Unrelated	3rd degree	2nd degree	1st degree		Unrelated	3rd degree	2nd degree	1st degree
52769.2	49821.1	51510.5	50350.1		50819.1	24002.3	22775.7	10639.4		0.296	0.3	0.297	0.312		0.101	0.203	0.251	0.356		1	1.01371	1.00508	1.05414		1	2.00111	2.48172	3.51808
										0.301	0.304	0.291	0.318		0.098	0.193	0.249	0.331		1	1.0093	0.965921	1.05868		1	1.97578	2.54987	3.38931
										0.303	0.302	0.301	0.314		0.068	0.191	0.241	0.332		1	0.995216	0.991764	1.03656		1	2.79294	3.52089	4.85025
										0.306	0.302	0.296	0.32		0.095	0.193	0.252	0.335		1	0.984865	0.96811	1.04498		1	2.02457	2.64018	3.50815
										0.304	0.303	0.303	0.315		0.096	0.205	0.266	0.335		1	0.99516	0.996284	1.03772		1	2.14488	2.77933	3.50607
										0.303	0.304	0.303	0.318		0.109	0.18	0.239	0.337		1	1.00132	0.99996	1.0491		1	1.65078	2.1913	3.08397
										0.304	0.303	0.303	0.316		0.096	0.203	0.264	0.334		1	0.99484	0.996294	1.03684		1	2.11039	2.73871	3.46581
										0.289	0.284	0.289	0.3		0.063	0.136	0.187	0.314		1	0.98237	1.00161	1.04107		1	2.1661	2.97785	5.0141
										0.272	0.266	0.272	0.282		0.158	0.111	0.211	0.272		1	0.976267	0.997284	1.03305		1	0.702111	1.33728	1.72046
										0.277	0.273	0.277	0.291		0.07	0.118	0.192	0.278		1	0.986235	1.00098	1.04886		1	1.6949	2.75231	3.97457
										0.263	0.256	0.265	0.275		0.053	0.116	0.168	0.322		1	0.974126	1.00689	1.04336		1	2.1826	3.15848	6.07109
										0.329	0.323	0.329	0.34		0.091	0.211	0.27	0.342		1	0.980265	0.99765	1.03142		1	2.32429	2.98037	3.77135
										0.333	0.33	0.331	0.345		0.053	0.212	0.271	0.381		1	0.989245	0.993654	1.03537		1	3.96532	5.07501	7.15111
										0.323	0.323	0.324	0.337		0.076	0.206	0.269	0.343		1	1.00067	1.00154	1.0424		1	2.72194	3.55485	4.53136
										0.33	0.33	0.331	0.345		0.042	0.197	0.253	0.332		1	1.00047	1.00354	1.04539		1	4.73356	6.10165	7.99418
										0.328	0.329	0.326	0.344		0.134	0.221	0.26	0.33		1	1.00266	0.994537	1.05011		1	1.65291	1.94588	2.47259
										0.298	0.301	0.295	0.309		0.085	0.202	0.273	0.357		1	1.00728	0.987847	1.03501		1	2.37818	3.21398	4.19638
										0.158	0.165	0.159	0.171		0.014	0.182	0.135	0.228		1	1.04172	1.00547	1.07791		1	12.5549	9.34055	15.7741
										0.126	0.125	0.126	0.133		0.032	0.121	0.076	0.158		1	0.992858	1.00273	1.05883		1	3.74701	2.33561	4.86239
										0.098	0.1	0.098	0.1		0.072	0.036	0.072	0.123		1	1.0236	0.999843	1.01962		1	0.503888	0.996745	1.70544
										0.177	0.182	0.176	0.18		0.061	0.13	0.076	0.151		1	1.02776	0.991	1.01276		1	2.14696	1.25109	2.49988
										0.259	0.264	0.261	0.27		0.048	0.143	0.162	0.277		1	1.01848	1.00679	1.04424		1	2.98027	3.37885	5.77728
										0.239	0.255	0.242	0.256		0.076	0.109	0.094	0.245		1	1.06584	1.01175	1.06773		1	1.43715	1.23787	3.22429
										0.273	0.278	0.276	0.288		0.079	0.143	0.099	0.285		1	1.01951	1.01069	1.05412		1	1.81829	1.2602	3.62436
										0.238	0.246	0.239	0.248		0.057	0.099	0.105	0.276		1	1.03393	1.00319	1.03996		1	1.73456	1.83116	4.82204
										0.188	0.194	0.19	0.189		0.076	0.041	0.037	0.271		1	1.02844	1.00974	1.00225		1	0.5347	0.489476	3.55464
										0.278	0.282	0.279	0.287		0.091	0.114	0.093	0.275		1	1.01399	1.00499	1.03495		1	1.25471	1.02746	3.02401
										0.257	0.261	0.258	0.27		0.063	0.137	0.145	0.289		1	1.01632	1.00505	1.05006		1	2.19056	2.32067	4.60767
										0.197	0.187	0.199	0.202		0.047	0.032	0.11	0.107		1	0.95021	1.01047	1.02765		1	0.681707	2.3429	2.28534
										0.148	0.142	0.147	0.154		0.026	0.068	0.096	0.217		1	0.962789	0.993424	1.04215		1	2.58264	3.65797	8.25709
										0.13	0.135	0.133	0.145		0.042	0.109	0.139	0.26		1	1.04205	1.02181	1.11681		1	2.60968	3.32351	6.22511
										0.197	0.194	0.197	0.203		0.071	0.062	0.058	0.117		1	0.983791	0.998612	1.02961		1	0.878403	0.812974	1.65578
										0.103	0.11	0.105	0.104		0.029	0.112	0.078	0.192		1	1.0622	1.01616	1.00827		1	3.8743	2.68803	6.62453
										0.103	0.108	0.102	0.106		0.016	0.039	0.119	0.09		1	1.05157	0.99122	1.03207		1	2.52519	7.64992	5.78895
										0.097	0.096	0.099	0.096		0.043	0.017	0.015	0.049		1	0.989953	1.01704	0.985457		1	0.400977	0.351092	1.12316
										0.109	0.118	0.109	0.117		0.043	0.094	0.013	0.09		1	1.08095	1.00455	1.07927		1	2.1791	0.311453	2.09818
										0.101	0.092	0.1	0.105		0.049	0.059	0.07	0.108		1	0.907308	0.985726	1.03947		1	1.19718	1.41579	2.19631
										0.108	0.108	0.106	0.107		0.035	0.029	0.019	0.097		1	1.00593	0.980334	0.991707		1	0.819137	0.544976	2.77394
										0.156	0.156	0.156	0.155		0.033	0.102	0.091	0.128		1	0.996459	0.999258	0.98909		1	3.0982	2.77928	3.89558
										0.353	0.36	0.353	0.361		0.097	0.22	0.212	0.325		1	1.01776	0.9996	1.02044		1	2.26958	2.18594	3.35479
										0.114	0.11	0.114	0.123		0.014	0.112	0.078	0.171		1	0.965955	0.999458	1.08648		1	8.29795	5.79157	12.6531
										0.263	0.266	0.267	0.277		0.053	0.184	0.175	0.306		1	1.00868	1.01415	1.053		1	3.47739	3.30699	5.79408
										0.299	0.299	0.3	0.311		0.122	0.223	0.166	0.328		1	1.00034	1.0052	1.04275		1	1.83327	1.36017	2.69243
										0.194	0.195	0.19	0.198		0.031	0.183	0.143	0.229		1	1.0086	0.981906	1.01938		1	5.82289	4.55855	7.2886
										0.188	0.19	0.187	0.194		0.052	0.148	0.133	0.193		1	1.00877	0.991564	1.0308		1	2.82806	2.53671	3.68815
										0.255	0.257	0.255	0.268		0.068	0.15	0.173	0.327		1	1.00886	1.00044	1.05233		1	2.20944	2.54329	4.8243
										0.27	0.263	0.268	0.281		0.017	0.145	0.168	0.296		1	0.974656	0.994468	1.0413		1	8.48951	9.83831	17.3116
										0.45	0.447	0.451	0.463		0.182	0.322	0.361	0.505		1	0.993444	1.00198	1.02905		1	1.77222	1.98581	2.78022
										0.215	0.22	0.213	0.232		0.097	0.178	0.166	0.249		1	1.02434	0.993176	1.07766		1	1.83866	1.71352	2.57288
										0.241	0.245	0.239	0.255		0.148	0.176	0.097	0.269		1	1.01747	0.990421	1.05998		1	1.19081	0.659228	1.8171

## Sheet: Figure 3
Family-based heritability				Narrow-sense heritability
3rd degree	2nd degree	1st degree		3rd degree	2nd degree	1st degree
1.53223	2.00602	2.11321		1.91254	2.30544	2.28317		1st_deg
1.71092	2.29087	2.19101		1.82372	2.2877	2.12431
1.67735	2.09465	2.05261		1.80742	2.21468	2.1397
1.77665	2.3431	2.23393		1.83225	2.32244	2.15558
1.54656	2.01669	1.94577		1.94905	2.45172	2.1665
1.59539	2.08453	2.07054		1.7144	2.212	2.18312
1.55238	2.0481	1.97316		1.93409	2.43652	2.15986
0.898415	1.30384	1.41273		1.29438	1.72739	2.03727
0.703956	1.12813	1.04513		1.12502	2.07992	1.87137
0.783366	1.06082	1.03223		1.20944	1.90635	1.92493
0.982216	1.45447	1.79826		1.19814	1.68294	2.26216
1.6906	2.19498	1.9689		1.85137	2.30547	2.04735
1.69653	2.20716	2.177		1.85823	2.30963	2.24746
1.51133	1.97351	1.75932		1.83161	2.32235	2.07743
1.62797	2.14777	1.9018		1.75626	2.18878	2.01088
1.86124	2.2587	1.93844		1.98084	2.25704	2.0107
1.50875	2.12462	2.07837		1.90749	2.49896	2.28556
1.18211	1.24997	2.00546		4.24416	3.10548	3.6158
2.80425	1.18699	1.28152		4.10968	2.43108	3.4874
0.689608	1.19806	1.08119		1.32064	2.56789	2.97461
1.25268	1.04712	1.70501		2.53315	1.41896	1.97626
1.37663	1.61221	1.32109		1.58279	1.75572	2.03682
0.920261	0.971304	0.953231		1.15533	0.975948	1.73329
0.842022	0.644445	0.936279		1.50064	1.01995	1.98485
0.865715	1.11328	1.08264		1.04602	1.08298	1.93281
0.306467	0.702468	0.911604		0.4298	0.38497	1.89911
1.01181	0.860986	1.38046		1.29831	1.01843	2.04107
1.32777	1.45029	1.39115		1.54247	1.59878	2.15293
0.614744	1.05517	0.717174		0.496863	1.65725	1.11544
0.642068	1.03192	1.30677		1.71681	2.43011	3.66303
1.0688	1.08373	1.15073		3.02681	3.6649	4.76251
0.664821	0.784062	1.05006		1.04666	0.940118	1.31182
1.34906	1.62738	1.42614		3.62335	2.42758	4.0829
0.601564	1.95624	0.776539		1.41344	4.10672	2.08588
0.322964	0.692089	0.639052		0.580152	0.506619	1.08379
1.17756	0.3247	0.920613		2.97773	0.407646	1.90626
0.96455	1.11474	1.12184		2.00103	2.35666	2.50656
1.22925	0.398431	0.988753		1.01717	0.655149	2.24759
1.05319	1.10927	0.966205		2.07119	1.88621	1.80447
1.37335	1.23543	1.32468		1.79827	1.66171	1.7987
1.45154	1.31564	1.14814		3.42873	2.3899	3.57795
1.01707	0.991654	0.992656		1.84304	1.66629	2.05814
1.18808	0.882697	1.08257		2.08453	1.50002	2.08487
1.48125	1.4008	1.27896		3.20479	2.45759	2.65957
1.11215	1.9399	1.87251		2.75339	2.41913	2.40128
1.10091	1.13155	1.39083		1.83747	1.99468	2.66372
0.885399	1.0877	1.01749		1.63735	1.82663	2.24924
1.76905	1.6886	1.61577		1.87156	2.0183	2.02344
1.08943	0.89821	1.00087		2.47324	2.26739	2.36475
1.04824	0.663648	0.992811		1.52698	0.882648	1.6745

## Sheet: Figure 4
Unrelated	3rd degree	2nd degree	1st degree
2.92469	1.48157	1.18448	0.87634
3.08013	1.57344	1.16679	0.962102
4.4367	1.58094	1.24973	0.948182
3.21173	1.56236	1.17769	0.956684
3.17875	1.47484	1.13946	0.940842
2.77572	1.68368	1.26665	0.944244
3.15931	1.4893	1.1493	0.945143
4.60618	2.08899	1.5493	0.956375
1.72537	2.39908	1.2867	1.036
3.96637	2.30797	1.44251	1.0467
4.95951	2.21349	1.58104	0.852323
3.62988	1.53089	1.21507	0.99273
6.24699	1.55846	1.22312	0.904464
4.26465	1.56782	1.20152	0.981043
7.94932	1.68014	1.30742	1.03952
2.45351	1.48832	1.25399	1.04201
3.51153	1.48732	1.0793	0.866096
10.9447	0.908118	1.17816	0.747903
3.87608	1.02706	1.66408	0.844049
1.35922	2.76111	1.36344	0.81263
2.929	1.40213	2.32009	1.1866
5.3963	1.84413	1.60793	0.975376
3.15402	2.33913	2.57788	1.04447
3.47622	1.94911	2.78797	1.01103
4.16774	2.48429	2.28329	0.89885
2.47309	4.75674	5.10174	0.697304
3.05636	2.46999	2.98952	1.04602
4.09988	1.90215	1.77559	0.934341
4.21346	5.87302	1.81723	1.89467
5.62132	2.09558	1.52663	0.709485
3.11669	1.2445	0.958228	0.559145
2.77527	3.10823	3.40898	1.72574
3.56058	0.976191	1.34601	0.541932
6.61083	2.75297	0.856583	1.17859
2.24985	5.55453	6.51733	1.97401
2.52311	1.25159	8.13793	1.29785
2.05731	1.55918	1.43238	0.973691
3.0787	3.78074	5.53814	1.10066
4.76087	1.53121	1.71172	1.20879
3.65203	1.63771	1.67002	1.11086
8.40862	0.978838	1.45108	0.722021
4.97946	1.44439	1.52704	0.90495
2.45241	1.33818	1.81239	0.949794
6.16544	1.06794	1.32803	0.862295
3.58775	1.27976	1.4024	1.00273
3.75851	1.71619	1.47846	0.81985
15.7785	1.81149	1.59491	0.94908
2.47874	1.38949	1.25069	0.917462
2.22153	1.23764	1.28763	0.930493
1.63022	1.39292	2.44923	0.950964

## Sheet: Figure 5
	Figure 5a	Figure 5b
	Unrelated	1st degree
Mental trait	3.56058	0.541932
Mental trait	6.61083	1.17859
Mental trait	2.24985	1.97401
Mental trait	1.35922	0.81263
Mental trait	2.52311	1.29785
Mental trait	2.05731	0.973691
Mental trait	3.0787	1.10066
Mental trait	4.76087	1.20879
Physical trait	2.92469	0.87634
Physical trait	3.08013	0.962102
Physical trait	4.4367	0.948182
Physical trait	3.21173	0.956684
Physical trait	3.17875	0.940842
Physical trait	2.77572	0.944244
Physical trait	3.15931	0.945143
Physical trait	4.60618	0.956375
Physical trait	1.72537	1.036
Physical trait	3.96637	1.0467
Physical trait	4.95951	0.852323
Physical trait	3.62988	0.99273
Physical trait	6.24699	0.904464
Physical trait	4.26465	0.981043
Physical trait	7.94932	1.03952
Physical trait	2.45351	1.04201
Physical trait	3.51153	0.866096
Physical trait	3.87608	0.844049
Physical trait	2.929	1.1866
Physical trait	5.3963	0.975376
Physical trait	3.15402	1.04447
Physical trait	3.47622	1.01103
Physical trait	4.16774	0.89885
Physical trait	2.47309	0.697304
Physical trait	3.05636	1.04602
Physical trait	4.09988	0.934341
Physical trait	4.21346	1.89467
Physical trait	2.77527	1.72574
Physical trait	3.65203	1.11086
Physical trait	4.97946	0.90495
Physical trait	2.45241	0.949794
Physical trait	6.16544	0.862295
Physical trait	3.58775	1.00273
Physical trait	3.75851	0.81985
Physical trait	15.7785	0.94908
Physical trait	2.47874	0.917462
Physical trait	1.63022	0.950964
Lifestyle trait	5.62132	0.709485
Lifestyle trait	3.11669	0.559145
Lifestyle trait	2.22153	0.930493
Lifestyle trait	10.9447	0.747903
Lifestyle trait	8.40862	0.722021

## Sheet: Figure 6
Figure 6a												Figure 6b
Prevalence of dichotomous traits												Odds Ratio of dichotomous traits
		Decile												Decile
Design	Analysis	1	2	3	4	5	6	7	8	9		Design	Analysis	1	2	3	4	5	6	7	8	9
Large-scale design	Unrelated sample	0.176	0.185	0.192	0.202	0.212	0.221	0.233	0.248	0.279		Large-scale design	Unrelated sample	1.082	1.151	1.208	1.286	1.363	1.443	1.544	1.678	1.961
		0.241	0.25	0.259	0.266	0.275	0.287	0.299	0.315	0.335				1.048	1.102	1.152	1.199	1.254	1.326	1.405	1.52	1.661
		0.565	0.572	0.578	0.586	0.594	0.599	0.605	0.619	0.635				1.04	1.068	1.096	1.132	1.17	1.196	1.223	1.299	1.392
		0.284	0.295	0.306	0.317	0.33	0.345	0.362	0.385	0.413				1.072	1.132	1.192	1.254	1.328	1.423	1.533	1.69	1.898
		0.456	0.464	0.472	0.479	0.49	0.499	0.51	0.518	0.537				1.041	1.075	1.107	1.143	1.19	1.238	1.291	1.334	1.437
		0.434	0.442	0.448	0.457	0.463	0.471	0.483	0.494	0.51				1.042	1.076	1.104	1.143	1.174	1.213	1.27	1.325	1.418
		0.288	0.293	0.301	0.308	0.317	0.324	0.334	0.348	0.365				1.039	1.066	1.109	1.144	1.191	1.23	1.288	1.375	1.475
		0.411	0.42	0.426	0.434	0.443	0.453	0.466	0.481	0.497				1.042	1.08	1.109	1.145	1.188	1.236	1.304	1.383	1.477
		0.245	0.251	0.258	0.266	0.272	0.279	0.289	0.298	0.319				1.039	1.076	1.115	1.162	1.196	1.243	1.303	1.36	1.5
		0.487	0.497	0.505	0.512	0.522	0.531	0.54	0.55	0.564				1.038	1.08	1.115	1.146	1.194	1.234	1.282	1.337	1.414
		0.613	0.62	0.629	0.636	0.643	0.652	0.664	0.679	0.688				1.051	1.082	1.123	1.157	1.194	1.239	1.307	1.4	1.462
		0.35	0.367	0.383	0.399	0.419	0.437	0.463	0.495	0.536				1.081	1.163	1.247	1.33	1.445	1.56	1.729	1.968	2.321
Small-scale design	Unrelated sample	0.158	0.158	0.157	0.157	0.164	0.158	0.16	0.145	0.13		Small-scale design	Unrelated sample	0.976	0.974	0.972	0.968	1.022	0.974	0.993	0.884	0.779
		0.232	0.236	0.229	0.233	0.236	0.235	0.237	0.225	0.26				1.036	1.059	1.015	1.042	1.058	1.052	1.062	0.994	1.203
		0.582	0.581	0.596	0.585	0.586	0.588	0.613	0.64	0.65				1.026	1.022	1.085	1.038	1.042	1.048	1.168	1.309	1.367
		0.277	0.285	0.293	0.302	0.286	0.302	0.287	0.295	0.32				1.013	1.056	1.097	1.145	1.061	1.149	1.065	1.109	1.247
		0.449	0.441	0.433	0.443	0.446	0.432	0.443	0.43	0.41				1.004	0.973	0.94	0.981	0.992	0.939	0.981	0.93	0.856
		0.427	0.43	0.423	0.435	0.426	0.415	0.407	0.42	0.44				0.971	0.984	0.956	1.004	0.968	0.925	0.894	0.944	1.025
		0.272	0.266	0.273	0.275	0.286	0.272	0.277	0.27	0.29				1.043	1.012	1.046	1.057	1.117	1.044	1.066	1.031	1.139
		0.443	0.439	0.446	0.462	0.468	0.485	0.507	0.515	0.49				1.01	0.991	1.019	1.087	1.115	1.194	1.302	1.346	1.218
		0.264	0.252	0.25	0.26	0.256	0.235	0.257	0.28	0.34				1.073	1.008	0.995	1.048	1.027	0.917	1.03	1.16	1.537
		0.469	0.471	0.476	0.485	0.478	0.5	0.497	0.51	0.62				0.988	0.997	1.015	1.053	1.024	1.119	1.104	1.164	1.825
		0.608	0.611	0.613	0.605	0.59	0.595	0.597	0.59	0.63				0.995	1.01	1.016	0.983	0.924	0.943	0.95	0.924	1.093
		0.348	0.355	0.361	0.362	0.378	0.392	0.417	0.44	0.45				1.017	1.05	1.079	1.08	1.159	1.232	1.362	1.498	1.56
	First degree sample	0.309	0.322	0.34	0.355	0.378	0.395	0.4	0.39	0.38			First degree sample	1.121	1.194	1.292	1.381	1.525	1.638	1.673	1.604	1.538
		0.233	0.238	0.244	0.255	0.264	0.285	0.307	0.345	0.38				1.067	1.092	1.133	1.2	1.257	1.397	1.55	1.846	2.148
		0.576	0.589	0.603	0.61	0.614	0.61	0.603	0.61	0.65				1.057	1.116	1.183	1.219	1.24	1.219	1.185	1.219	1.447
		0.284	0.294	0.309	0.327	0.338	0.345	0.343	0.345	0.37				1.069	1.119	1.201	1.305	1.373	1.417	1.406	1.417	1.58
		0.488	0.495	0.507	0.53	0.542	0.56	0.597	0.62	0.64				1.083	1.114	1.17	1.282	1.345	1.447	1.682	1.855	2.021
		0.434	0.449	0.463	0.48	0.488	0.502	0.497	0.475	0.51				1.014	1.075	1.138	1.219	1.258	1.333	1.303	1.194	1.374
		0.261	0.266	0.274	0.272	0.282	0.295	0.297	0.295	0.29				0.995	1.022	1.065	1.051	1.106	1.179	1.188	1.179	1.151
		0.387	0.395	0.409	0.428	0.434	0.438	0.46	0.455	0.53				1.003	1.039	1.099	1.192	1.22	1.237	1.355	1.328	1.794
		0.237	0.248	0.257	0.265	0.276	0.288	0.287	0.295	0.34				1.009	1.071	1.127	1.174	1.241	1.314	1.308	1.362	1.677
		0.471	0.482	0.493	0.495	0.5	0.498	0.497	0.525	0.55				1.033	1.081	1.127	1.137	1.16	1.148	1.144	1.282	1.418
		0.587	0.591	0.61	0.628	0.642	0.642	0.653	0.69	0.69				1.084	1.105	1.194	1.291	1.369	1.372	1.439	1.7	1.7
		0.232	0.236	0.253	0.257	0.276	0.312	0.34	0.42	0.52				1.072	1.097	1.2	1.224	1.352	1.612	1.826	2.567	3.841

## Sheet: Figure 7
Figure 7a			Figure 7b
PRS2000_vs_GBLUP2000	HBLUP5000_vs_GBLUP2000		HBLUP5000	HBLUP*5000
1.00547	1.29347		0.31013	0.311827
0.999638	1.29863		0.26841	0.268313
0.954091	1.3669		0.253426	0.241792
1.00669	1.29143		0.265646	0.267423
0.95254	1.22017		0.301566	0.287254
0.993854	1.34005		0.256325	0.254749
0.949083	1.21302		0.300194	0.284909
0.976844	1.13246		0.270992	0.264717
0.995305	1.23042		0.217689	0.216667
1.00753	1.21952		0.224097	0.225784
0.999659	1.18119		0.257477	0.257389
1.00289	1.1741		0.301905	0.302777
0.993812	1.28219		0.345281	0.343144
0.992792	1.18545		0.308231	0.306009
0.963063	1.32593		0.250709	0.241449
0.988751	1.33381		0.249685	0.246877
1.0113	1.30198		0.309789	0.31329
1.01152	0.825123		0.114116	0.11543
0.925375	1.19192		0.107354	0.0993428
0.931498	1.15767		0.0593053	0.0552428
1.02665	1.01367		0.0919506	0.0944012
0.93896	1.38361		0.231235	0.217121
0.998559	1.08147		0.209718	0.209416
0.964976	1.36132		0.214255	0.206751
0.98678	1.37854		0.23581	0.232693
0.997704	1.45496		0.230979	0.230449
1.02648	1.06708		0.2231	0.229009
0.980068	1.37432		0.241539	0.236725
0.990123	1.38393		0.136718	0.135368
1.00352	1.03374		0.173257	0.173866
0.998524	1.17082		0.190081	0.1898
0.97774	1.79119		0.079049	0.0772894
0.982818	1.14164		0.141637	0.139204
1.09361	1.14084		0.0800703	0.0875658
0.96896	2.64528		0.0552347	0.0535202
1.45404	0.723047		0.0313693	0.0456122
0.968111	2.17068		0.0802953	0.0777348
1.01136	1.38504		0.0570458	0.0576938
1.01285	1.6316		0.0984229	0.0996872
1.00841	1.25165		0.251972	0.25409
0.992638	1.4817		0.117813	0.116945
0.984806	1.17226		0.276398	0.272199
0.956785	1.4908		0.251973	0.241084
0.975439	1.0808		0.12471	0.121647
0.986921	1.11577		0.134792	0.133029
0.997208	1.12646		0.231826	0.231178
1.00564	1.27281		0.218599	0.219831
0.989796	1.24422		0.461043	0.456338
0.91835	1.14344		0.175878	0.161518
0.965552	1.15584		0.224562	0.216826

## Sheet: Supplementary Figure 1
TB	TA_TB	TA	TD	TC_TD	TC
0.137342	0.267139	0.356034	0.0363758	0.0684258	0.101201
0.0875093	0.233067	0.331044	0.0995023	0.0993213	0.0976728
0.110694	0.242278	0.331533	0.0425942	0.054271	0.0683537
0.074404	0.233303	0.334512	0.0293157	0.060972	0.0953527
0.0610844	0.230571	0.335306	0.054091	0.0735993	0.0956359
0.0719646	0.240283	0.336941	0.125204	0.117379	0.109256
0.0601184	0.229464	0.333942	0.0541702	0.0740245	0.096353
0.108522	0.237091	0.314206	0.0902988	0.0769354	0.0626646
0.0961205	0.20436	0.271724	0.0875945	0.122364	0.157937
0.0770292	0.206277	0.2777	0.113541	0.0916253	0.0698693
0.0183884	0.212434	0.32211	0.0732143	0.0628274	0.0530564
0.117058	0.254043	0.342145	0.100775	0.0957641	0.090722
0.0945584	0.272923	0.381481	0.0778969	0.0663991	0.0533458
0.165733	0.269089	0.343256	0.103209	0.0890226	0.0757512
0.106423	0.242555	0.331923	0.0825186	0.0618085	0.0415206
0.109577	0.23828	0.330242	0.115595	0.12465	0.133562
0.102188	0.261167	0.356587	0.076539	0.0808623	0.0849749
0.0597762	0.170964	0.228141	0.0309686	0.00917528	0.014463
0.0213849	0.0931337	0.157589	0.0354016	0.0339722	0.0324099
0.0313871	0.0900729	0.122965	0.0790176	0.00586537	0.0721019
0.074849	0.118983	0.151327	0.099863	0.0798389	0.0605336
0.0521395	0.198375	0.277202	0.0566074	0.0526788	0.0479813
0.0363193	0.169971	0.244644	0.0524471	0.0635749	0.0758754
0.0630723	0.201178	0.284738	0.0438309	0.0606623	0.0785625
0.0698363	0.204561	0.275657	0.04447	0.051021	0.0571661
0.0421078	0.189478	0.270568	0.0541764	0.0651834	0.076117
0.0778771	0.201024	0.274733	0.0518204	0.0715702	0.0908504
0.0578242	0.21138	0.288555	0.0595347	0.0611948	0.062625
0.0320347	0.078675	0.106817	0.07613	0.0616751	0.0467402
0.00540491	0.142516	0.217042	0.0185272	0.02225	0.0262855
0.00177555	0.166485	0.259642	0.0226924	0.0107705	0.0417088
0.0447057	0.0895691	0.117462	0.0506958	0.0606437	0.0709407
0.0151322	0.127124	0.191862	0.00643914	0.0178812	0.0289623
0.0647263	0.0769201	0.0900312	0.0251359	0.0202695	0.0155523
0.00329442	0.0318408	0.0486447	0.00409258	0.0193293	0.0433106
0.00465288	0.0569516	0.0904417	0.0209488	0.0115029	0.0431048
0.013727	0.066465	0.107967	0.0574443	0.0527788	0.0491583
0.0126234	0.0587872	0.0971207	0.0133006	0.0241352	0.0350119
0.0421291	0.0944315	0.12796	0.035199	0.0341539	0.0328475
0.0842733	0.238894	0.324683	0.119362	0.108036	0.0967819
0.0238492	0.115294	0.170978	0.0136119	0.000182783	0.0135127
0.0308267	0.205609	0.306313	0.0591208	0.0558961	0.0528665
0.0635135	0.227281	0.327788	0.0718258	0.0977792	0.121744
0.08011	0.170932	0.229092	0.045885	0.00768939	0.0314316
0.0538725	0.13775	0.193368	0.018642	0.0356926	0.0524296
0.0312423	0.219675	0.327269	0.0598114	0.06367	0.0678376
0.103203	0.230016	0.295955	0.0581139	0.0369655	0.0170957
0.0968638	0.565806	0.505081	0.212802	0.196619	0.18167
0.0217544	0.140203	0.248945	0.0799824	0.0891035	0.0967574
0.0943909	0.199018	0.26861	0.10262	0.124387	0.147824

## Sheet: Supplementary Figure 2
	Supplementary Figure 2a												Supplementary Figure 2b
	Small-scale design					Large-scale design							Small-scale design					Large-scale design
		Expected Me					Expected Me							Expected theoretical accuracy					Expected theoretical accuracy
	Number of close relatives of a target individual in the discovery sample	1st_deg	2nd_deg	3rd_deg		Number of close relatives of a target individual in the discovery sample	1st_deg	2nd_deg	3rd_deg				Number of close relatives of a target individual in the discovery sample	1st_deg	2nd_deg	3rd_deg		Number of close relatives of a target individual in the discovery sample	1st_deg	2nd_deg	3rd_deg
	1	50000	50000	50000		1	50000	50000	50000				1	0.218218	0.218218	0.218218		1	0.218218	0.218218	0.218218
	2	14358.1	31102.5	43903.6		2	47540	49456.6	49960.2				2	0.385093	0.272762	0.23211		2	0.223517	0.219356	0.218301
	3	8361.29	22402.4	38615.2		3	45204.6	48801.1	49791.4				3	0.479766	0.316847	0.246586		3	0.228923	0.220753	0.218653
	4	5899.33	17508.7	34466.8		4	43087.9	48162.8	49623.9				4	0.545566	0.353477	0.260054		4	0.234178	0.222139	0.219004
	5	4558.25	14371.7	31125.7		5	41160.6	47540.9	49457.4				5	0.595143	0.384937	0.272668		5	0.23929	0.223515	0.219354
	6	3714.51	12189.5	28377.1		6	39398.3	46934.9	49292.1				6	0.634259	0.41254	0.284546		6	0.244271	0.224881	0.219704
	7	3134.73	10583.8	26076.3		7	37780.8	46344.2	49127.8				7	0.666091	0.437122	0.295779		7	0.249127	0.226237	0.220053
	8	2711.8	9352.73	24122		8	36290.9	45768.1	48964.7				8	0.69259	0.459262	0.306443		8	0.253866	0.227583	0.220402
	9	2389.65	8378.91	22441.5		9	34914	45206.2	48802.7				9	0.715041	0.479377	0.316599		9	0.258495	0.228919	0.22075
	10	2136.09	7589.33	20980.9		10	33637.9	44658	48641.7				10	0.734335	0.497782	0.326296		10	0.26302	0.230246	0.221097
	11	1931.33	6936.22	19699.9		11	32451.7	44122.9	48481.7				11	0.751109	0.51472	0.335579		11	0.267446	0.231564	0.221443
	12	1762.51	6387.02	18567.1		12	31346.4	43600.5	48322.9				12	0.765838	0.530386	0.344483		12	0.271778	0.232872	0.221789
	13	1620.94	5918.75	17558.2		13	30313.9	43090.3	48165				13	0.778882	0.544937	0.35304		13	0.27602	0.234171	0.222134
	14	1500.51	5514.76	16654.1		14	29347.3	42591.9	48008.2				14	0.790519	0.558502	0.361276		14	0.280178	0.235462	0.222479
	15	1396.81	5162.65	15839.1		15	28440.4	42105	47852.5				15	0.800968	0.57119	0.369216		15	0.284254	0.236744	0.222823
	16	1306.59	4853.05	15100.7		16	27587.9	41629	47697.7				16	0.810404	0.583091	0.376881		16	0.288253	0.238017	0.223166
	17	1227.38	4578.68	14428.6		17	26785.1	41163.7	47543.9				17	0.818971	0.594284	0.38429		17	0.292178	0.239282	0.223509
	18	1157.27	4333.86	13814.3		18	26027.6	40708.7	47391.2				18	0.826783	0.604835	0.391459		18	0.296031	0.240538	0.223851
	19	1094.79	4114.06	13250.6		19	25311.9	40263.7	47239.3				19	0.833937	0.614803	0.398402		19	0.299816	0.241787	0.224192
	20	1038.75	3915.63	12731.4		20	24634.4	39828.2	47088.5				20	0.840514	0.624238	0.405135		20	0.303536	0.243027	0.224533
	21	988.206	3735.6	12251.8		21	23992.3	39402.1	46938.7				21	0.846582	0.633185	0.411668		21	0.307192	0.24426	0.224873
	22	942.388	3571.52	11807.4		22	23382.8	38985.1	46789.8				22	0.852197	0.641684	0.418013		22	0.310788	0.245484	0.225212
	23	900.663	3421.36	11394.4		23	22803.6	38576.7	46641.8				23	0.857409	0.649769	0.424181		23	0.314325	0.246702	0.225551
	24	862.505	3283.43	11009.6		24	22252.3	38176.9	46494.8				24	0.862261	0.657472	0.430179		24	0.317806	0.247911	0.225889
	25	827.475	3156.28	10650.2		25	21727.1	37785.2	46348.7				25	0.866787	0.664821	0.436018		25	0.321232	0.249113	0.226227
	26	795.205	3038.7	10313.8		26	21226.1	37401.6	46203.5				26	0.871021	0.67184	0.441704		26	0.324606	0.250308	0.226564
	27	765.38	2929.66	9998.23		27	20747.7	37025.6	46059.2				27	0.87499	0.678553	0.447245		27	0.327929	0.251496	0.2269
	28	737.733	2828.24	9701.64		28	20290.4	36657.1	45915.8				28	0.878718	0.68498	0.452648		28	0.331203	0.252676	0.227236
	29	712.033	2733.69	9422.36		29	19852.8	36295.9	45773.3				29	0.882226	0.69114	0.457919		29	0.334429	0.25385	0.227571
	30	688.082	2645.32	9158.91		30	19433.7	35941.8	45631.8				30	0.885534	0.69705	0.463064		30	0.337609	0.255016	0.227905
	31	665.707	2562.55	8909.98		31	19032	35594.5	45491				31	0.888658	0.702725	0.468088		31	0.340744	0.256176	0.228239
	32	644.758	2484.86	8674.42		32	18646.5	35253.8	45351.2				32	0.891613	0.708179	0.472996		32	0.343835	0.257329	0.228572
	33	625.102	2411.8	8451.16		33	18276.3	34919.7	45212.2				33	0.894413	0.713427	0.477793		33	0.346885	0.258476	0.228905
	34	606.624	2342.97	8239.27		34	17920.6	34591.8	45074				34	0.897069	0.718479	0.482484		34	0.349893	0.259616	0.229237
	35	589.22	2278.01	8037.9		35	17578.5	34270	44936.7				35	0.899592	0.723347	0.487072		35	0.352862	0.260749	0.229569
	36	572.799	2216.6	7846.29		36	17249.1	33954.1	44800.3				36	0.901992	0.72804	0.491561		36	0.355792	0.261877	0.2299
	37	557.281	2158.46	7663.74		37	16931.9	33644	44664.6				37	0.904279	0.732569	0.495956		37	0.358684	0.262997	0.23023
	38	542.593	2103.34	7489.63		38	16626.2	33339.6	44529.8				38	0.906459	0.736943	0.500259		38	0.36154	0.264112	0.23056
	39	528.67	2051	7323.39		39	16331.3	33040.6	44395.8				39	0.90854	0.741168	0.504475		39	0.36436	0.265221	0.230889
	40	515.455	2001.24	7164.49		40	16046.6	32746.9	44262.6				40	0.910529	0.745254	0.508605		40	0.367145	0.266323	0.231217
	41	502.893	1953.87	7012.46		41	15771.8	32458.4	44130.2				41	0.912431	0.749206	0.512653		41	0.369896	0.26742	0.231545
	42	490.939	1908.73	6866.86		42	15506.2	32175	43998.6				42	0.914253	0.753031	0.516622		42	0.372614	0.268511	0.231873
	43	479.548	1865.67	6727.29		43	15249.4	31896.4	43867.8				43	0.915999	0.756737	0.520515		43	0.3753	0.269596	0.2322
	44	468.683	1824.53	6593.38		44	15001	31622.7	43737.8				44	0.917673	0.760327	0.524333		44	0.377954	0.270675	0.232526
	45	458.307	1785.2	6464.81		45	14760.5	31353.6	43608.5				45	0.919281	0.763808	0.52808		45	0.380578	0.271749	0.232852
	46	448.388	1747.56	6341.25		46	14527.7	31089	43480				46	0.920826	0.767185	0.531757		46	0.383171	0.272817	0.233177
	47	438.897	1711.51	6222.41		47	14302	30828.9	43352.3				47	0.922312	0.770462	0.535367		47	0.385735	0.273879	0.233502
	48	429.807	1676.93	6108.04		48	14083.3	30573.1	43225.3				48	0.923742	0.773644	0.538912		48	0.388271	0.274936	0.233825
	49	421.092	1643.76	5997.89		49	13871.2	30321.5	43099				49	0.925118	0.776735	0.542394		49	0.390778	0.275988	0.234149
	50	412.73	1611.89	5891.72		50	13665.3	30074.1	42973.5				50	0.926446	0.779739	0.545814		50	0.393258	0.277035	0.234472

## Sheet: Supplementary Figure 3
Empirical Prediction accuracy in Small-scale design						Theoretical prediction accuracy with Narrow-sense heritability						Theoretical prediction accuracy with Family-based heritability
Unrelated	3rd degree	2nd degree	1st degree			Unrelated	3rd degree	2nd degree	1st degree			Unrelated	3rd degree	2nd degree	1st degree
0.101	0.203	0.251	0.356			0.072	0.106	0.109	0.156			0.051	0.132	0.125	0.168
0.098	0.193	0.249	0.331			0.072	0.106	0.109	0.156			0.019	0.113	0.109	0.151
0.068	0.191	0.241	0.332			0.072	0.106	0.109	0.155			0.03	0.114	0.115	0.162
0.095	0.193	0.252	0.335			0.071	0.105	0.108	0.155			0.032	0.109	0.107	0.15
0.096	0.205	0.266	0.335			0.071	0.105	0.108	0.155			0.028	0.133	0.132	0.172
0.109	0.18	0.239	0.337			0.071	0.105	0.108	0.154			0.032	0.113	0.115	0.163
0.096	0.203	0.264	0.334			0.071	0.105	0.108	0.155			0.026	0.131	0.129	0.169
0.063	0.136	0.187	0.314			0.071	0.105	0.108	0.154			0.082	0.151	0.143	0.222
0.158	0.111	0.211	0.272			0.067	0.099	0.102	0.145			0.116	0.158	0.187	0.26
0.07	0.118	0.192	0.278			0.066	0.098	0.101	0.144			0.075	0.151	0.181	0.269
0.053	0.116	0.168	0.322			0.066	0.097	0.1	0.142			0.059	0.118	0.115	0.179
0.091	0.211	0.27	0.342			0.077	0.114	0.117	0.167			0.01	0.125	0.123	0.174
0.053	0.212	0.271	0.381			0.077	0.114	0.117	0.17			0.023	0.125	0.123	0.175
0.076	0.206	0.269	0.343			0.076	0.113	0.116	0.165			0.026	0.136	0.136	0.195
0.042	0.197	0.253	0.332			0.076	0.112	0.116	0.165			0.017	0.121	0.118	0.175
0.134	0.221	0.26	0.33			0.076	0.111	0.115	0.164			0.031	0.119	0.115	0.17
0.085	0.202	0.273	0.357			0.072	0.106	0.109	0.156			0.017	0.134	0.129	0.172
0.014	0.182	0.135	0.228			0.028	0.043	0.044	0.063			0.025	0.154	0.108	0.114
0.032	0.121	0.076	0.158			0.02	0.03	0.031	0.045			0.028	0.043	0.064	0.123
0.072	0.036	0.072	0.123			0.018	0.028	0.028	0.041			0.029	0.053	0.06	0.114
0.061	0.13	0.076	0.151			0.035	0.051	0.053	0.077			0.081	0.104	0.072	0.089
0.048	0.143	0.162	0.277			0.061	0.09	0.092	0.136			0.039	0.104	0.101	0.21
0.076	0.109	0.094	0.245			0.064	0.094	0.096	0.141			0.028	0.118	0.097	0.257
0.079	0.143	0.099	0.285			0.065	0.095	0.097	0.143			0.057	0.17	0.154	0.304
0.057	0.099	0.105	0.276			0.064	0.095	0.097	0.143			0.027	0.115	0.094	0.255
0.076	0.041	0.037	0.271			0.064	0.095	0.097	0.142			0.067	0.133	0.053	0.297
0.091	0.114	0.093	0.275			0.06	0.088	0.092	0.135			0.025	0.113	0.108	0.199
0.063	0.137	0.145	0.289			0.06	0.089	0.091	0.134			0.044	0.103	0.1	0.207
0.047	0.032	0.11	0.107			0.043	0.064	0.066	0.096			0.046	0.052	0.104	0.149
0.026	0.068	0.096	0.217			0.027	0.04	0.04	0.059			0.022	0.106	0.093	0.166
0.042	0.109	0.139	0.26			0.024	0.036	0.038	0.055			0.036	0.102	0.128	0.226
0.071	0.062	0.058	0.117			0.04	0.06	0.061	0.09			0.037	0.094	0.074	0.112
0.029	0.112	0.078	0.192			0.021	0.031	0.032	0.047			0.019	0.083	0.048	0.135
0.016	0.039	0.119	0.09			0.019	0.028	0.029	0.043			0.004	0.065	0.061	0.116
0.043	0.017	0.015	0.049			0.02	0.03	0.03	0.045			0.044	0.054	0.022	0.076
0.043	0.094	0.013	0.09			0.021	0.032	0.033	0.047			0.044	0.08	0.041	0.098
0.049	0.059	0.07	0.108			0.019	0.029	0.03	0.043			0.033	0.061	0.062	0.096
0.035	0.029	0.019	0.097			0.019	0.028	0.029	0.043			0.01	0.023	0.048	0.098
0.033	0.102	0.091	0.128			0.034	0.049	0.048	0.071			0.009	0.097	0.082	0.132
0.097	0.22	0.212	0.325			0.083	0.122	0.127	0.181			0.065	0.16	0.171	0.245
0.014	0.112	0.078	0.171			0.022	0.033	0.033	0.048			0.031	0.077	0.059	0.149
0.053	0.184	0.175	0.306			0.068	0.1	0.105	0.149			0.078	0.181	0.176	0.309
0.122	0.223	0.166	0.328			0.072	0.107	0.11	0.157			0.085	0.188	0.188	0.303
0.031	0.183	0.143	0.229			0.039	0.057	0.058	0.086			0.003	0.124	0.102	0.179
0.052	0.148	0.133	0.193			0.037	0.054	0.055	0.081			0.026	0.133	0.069	0.103
0.068	0.15	0.173	0.327			0.056	0.082	0.086	0.123			0.063	0.136	0.152	0.235
0.017	0.145	0.168	0.296			0.06	0.089	0.092	0.132			0.05	0.164	0.155	0.291
0.182	0.322	0.361	0.505			0.118	0.172	0.179	0.25			0.116	0.182	0.214	0.313
0.097	0.178	0.166	0.249			0.048	0.072	0.073	0.105			0.093	0.163	0.185	0.249
0.148	0.176	0.097	0.269			0.08	0.115	0.11	0.16			0.105	0.168	0.147	0.271

## Sheet: Supplementary Figure 4
	3rd degree	2nd degree	1st degree
	1.46154	1.1785	0.831334
	1.55895	1.20796	0.908779
	1.58854	1.2601	0.914735
	1.58637	1.21648	0.915505
	1.48202	1.14371	0.906642
	1.68146	1.2667	0.900049
	1.49703	1.15358	0.911564
	2.12648	1.54682	0.918647
	2.4574	1.29021	1.00285
	2.34018	1.4411	0.997937
	2.27229	1.57022	0.816905
	1.56171	1.21793	0.962487
	1.57541	1.23093	0.87357
	1.56677	1.19967	0.941141
	1.67936	1.30281	0.994389
	1.48436	1.26087	0.992286
	1.47656	1.09258	0.836801
	0.871751	1.17175	0.693842
	1.03445	1.65956	0.797156
	2.69746	1.36366	0.796991
	1.36426	2.34116	1.17165
	1.81068	1.59708	0.934056
	2.19464	2.54795	0.978208
	1.9118	2.75847	0.959126
	2.40277	2.27602	0.864312
	4.6252	5.05253	0.695737
	2.43591	2.97469	1.0107
	1.87161	1.76668	0.889794
	6.18076	1.7984	1.8437
	2.17658	1.53673	0.680787
	1.19428	0.937773	0.500665
	3.15945	3.41372	1.67611
	0.919026	1.32461	0.537485
	2.61796	0.864171	1.14198
	5.61091	6.40814	2.00314
	1.15787	8.1011	1.20252
	1.71847	1.45312	0.936716
	3.75847	5.64924	1.10987
	1.53666	1.71299	1.22212
	1.60912	1.67069	1.0886
	1.01334	1.45187	0.664551
	1.43195	1.50574	0.859405
	1.33772	1.80303	0.910856
	1.05883	1.3525	0.845903
	1.26862	1.41433	0.972776
	1.70111	1.47781	0.779079
	1.85859	1.60379	0.911441
	1.39866	1.24823	0.891564
	1.20823	1.29647	0.863439
	1.369	2.47292	0.897154

[truncated: 4 more sheets: Supplementary Figure 5, Supplementary Figure 6, Supplementary Figure 7, Supplementary Figure 8]
